# Supplementary material for: Case Report: A novel missense variant in ZC4H2, c.196C>T p.(Leu66Phe), is associated with a mild, ZC4H2-related X-linked syndromic intellectual disability (ZARD) phenotype
Source: Front Pediatr. 2025 Apr 10;13:1518782. doi: 10.3389/fped.2025.1518782 (PMC12018176; doi:10.3389/fped.2025.1518782)
Supplement: Supplementary Table 1 — Phenotypic and genotypic features of patients with missense variants involving the coiled-coil domain in ZC4H2. Phenotypic features and frequencies were compared with Table 1 (12). The table shows previously reported variants (3, 5, 12) and the c.196C>T p.(Leu66Phe), in ZC4H2 from this report. [file Table1.xlsx]

## Sheet: Coiled coil domain
	Features	Features reported by Hirata et al., 2013 (family 1), reported by Wieacker et al., 1985	May et al., 2015 (K9611)	May et al., 2015 (K8070)	Frints et al., 2019 Family 1 (DECIPHER 263304 and 263305)	This family	Total with feature (%)	Total with feature (%) from Frints et al., 2019
Variant	Nucleotide variant	c.187G>C	c.53G>A	c.197T>A	c.210C>A	c.196C>T
	Protein variant	p.(Val63Leu)	p.(Arg18Lys)	p.(Leu66His)	p.(His70Gln)	p.(Leu66Phe)
	Protein domain	Coiled-coil domain	Coiled-coil domain	Coiled-coil domain	Coiled-coil domain	Coiled-coil domain
	ACMG criteria	PS3, PM2, PM5. PP1, PP2, PP3	PP1, PP2, PP3	PM2, PM5. PP1, PP2, PP3	PM2, PP1, PP2, PP3	PS1, PM2, PM5, PP1, PP2, PP3
	gnomAD	Absent	1/1209679; no HZ	Absent	Absent	Absent
	Alpha Missense Pathogenicity heatmap score	0.999; likely pathogenic	0.736; likely pathogenic	1.0; likely pathogenic	1.0; likely pathogenic	1.0; likely pathogenic
	dbSNP	rs398122938	rs1057520299	rs1057520297	Not present	Not reported
	ClinVar	Pathogenic	Pathogenic	Pathogenic	Not present	Not reported
	AlphaMissense Pathogenicity heatmap score	0.999	0.969	1	1	1
Demographics	Patient number; sex	6 males	3 males; 1 deceased	4 males	2 males	1 male
Growth	Birthweight <3rd centile				0/2	0/1	0/3 (0%)	NA
	Postnatal short stature (height < 3rd %)	0/6	2024-03-03	2024-04-04		2024-01-01	8/14 (57%)	31/71 (44%)
	Postnatal reduced weight				2/2; poor weight gain	0/1	2/3 (66%)	17/27 (63%; growth retardation)
Head and neck	Microcephaly (OFC < 3rd%)		2024-03-03	2024-03-04		0/1	6/8 (75%)	20/56 (36%)
	High anterior hairline/high forehead	0/6				2024-01-01	1/7 (14%)	14/25 (56%)
	Low-set ears	0/6				2024-01-01	1/7 (14%)	21/43 (49%)
	Ptosis	2024-06-06	2024-03-03	2024-02-04		0/1	11/14 (79%)	39/80 (49%)
	Oculomotor apraxia/dysfunction					0/1	0/7 (0%)	13/24 (54%)
	Strabismus/exotropia		0/3	2024-04-04		2024-01-01	5/8 (67%)	30/55 (55%)
	Long (flat) philtrum	2024-01-06	2024-03-03	2024-02-04		0/1	6/14 (43%)	35/72 (49%)
	Broad alveolar ridges	0/6	0/3	2024-03-04		0/1	3/14 (21%)	16/39 (41%)
	High-arched palate	0/6	2024-03-03	2024-04-04		0/1	7/14 (50%)	22/60 (37%)
	U-shaped upper lip vermilion/carp-shaped mouth	2024-01-06	0/3	2024-02-04		0/1	3/14 (21%)	25/66 (38%)
	Short neck/limited rotation	0/6	2024-03-03	0/4		0/1	3/14 (21%)	25/70 (36%)
Respiratory system	Neonatal respiratory distress	0/6	0/3	0/4		2024-01-01	1/14 (7%)	21/63 (33%)
	Recurrent aspiration pneumonia					0/1	0/1 (0%)	8/23 (35%)
	Apnea					2024-01-01	1/1 (100%)	14/30 (47%)
Chest	Limited shoulder movement	0/6				0/1	0/7 (0%)	20/32 (63%)
	Narrow chest-narrow shoulders/thorax	2024-01-06	2024-03-03	2024-04-04		0/1	8/14 (57%)	34/71 (48%)
Gastrointestinal system	Feeding difficulties in infancy	0/6	0/3	2024-02-04	2024-02-02	2024-01-01	5/16 (31%)	33/60 (55%)
	Frequent vomiting				2024-02-02	2024-01-01	3/3 (100%)	NA
Genitourinary	Micropenis		2024-03-03			0/1	3/4 (75%)	7/12 (58%)
	Cryptorchidism		2024-03-03		2024-01-02	0/1	4/6 (66%)	9/17 (53%)
Musculoskeletal system	Kyphosis, lordosis, scoliosis	2024-01-06	2024-03-03	2024-04-04		0/1	8/14 (57%)	32/77 (42%) cervical kyphosis; 31/76 (41%) thoracic kyphosis; 34/77 (44%) scoliosis
	Hip contracture	0/6	0/3	0/4		0/1	0/14 (0%)	32/72 (44%)
	Congenital hip dislocation - subluxation	0/6	0/3	0/4	2024-01-02	0/1	1/16 (6%)	27/72 (38%)
	Short limbs	0/6				0/1	0/7 (0%)	16/41 (39%)
	Knee and/or elbow flexion contracture	0/6	2024-03-03	2024-03-04	2024-02-02	0/1	8/16 (50%)	49/78 (63%) knee contracture; 39/73 (53%) elbow contracture
	Proximal placement of thumbs	0/6				0/1	0/7 (0%)	12/39 (31%)
	Camptodactyly	0/6	0/3	2024-04-04		0/1	4/14 (29%)	48/76 (63%)
	Ulnar deviation of any finger	0/6	0/3	2024-04-04		0/1	4/14 (29%)	28/70 (40%)
	Rocker bottom feet and/or talipes equnovarus and/or Achilles tendon contracture and/or CVT	2024-06-06	2024-03-03	2024-04-04	2024-01-02	2024-01-01	15/16 (94%)	22/43 (51%) rocker bottom feet; 53/88 (60%) talipes equinovarus; 26/44 (59%) Achilles tendon contractures
	Distal arthrogryposis				2024-02-02		2/2 (100%)	NA
Muscle, soft tissue	Distal muscle weakness	2024-06-06	2024-03-03	2024-04-04		2024-01-01	14/14 (100%)	55/79 (70%)
	Edema of dorsum of hands and feet	0/6				0/1	0/7 (0%)	18/45 (40%)
Neurology	Motor delay	2024-06-06	2024-03-03	2024-04-04	2024-02-02	2024-01-01	16/16 (100%)	66/81 (81%)
	Inability to walk				2024-02-02	2024-01-01	3/3 (100%)	32/39 (82%)
	Hypotonia		0/3	2024-04-04		2024-01-01	5/8 (67%)	23/56 (41%)
	Intellectual disability	2024-06-06	2024-03-03	2024-04-04		2024-01-01	14/14 (100%)	80/100 (80%)
	Dysarthria, deficit in expressive language				2024-01-02	2024-01-01	1/3 (33%)	21/32 (66%)
	Poor/delayed speech				2024-02-02	2024-01-01	3/3 (100%)	37/48 (77%)
	Drooling	0/6	0/3	2024-04-04		0/1	4/14 (44%)	35/66 (53%)
	Chewing difficulties, oromotor dysfunction, dysphagia					2024-01-01	1/1 (100%)	20/36 (56%)
	Spasticity/hyperreflexia	0/6	0/3	2024-03-04			3/13 (23%)	40/67 (60%)
	Seizures	0/6	0/3	2024-01-04		0/1	1/14 (7%)	22/70 (39%)
	Abnormal MRI including delayed myelination, atrophy and/or ventriculomegaly	0/6	2024-01-01	0/1		2024-01-01	2/9 (22%)	9/30 (30%) delayed myelination; 11/31 (35%) global brain atrophy
